# Supplementary material for: Chemical communication is not sufficient to explain reproductive inhibition in the bumblebee Bombus impatiens
Source: R Soc Open Sci. 2016 Oct 19;3(10):160576. doi: 10.1098/rsos.160576 (PMC5099002; doi:10.1098/rsos.160576)
Supplement: Supplementary Table 2. Complete data set [file rsos160576supp4.xlsx]

## Sheet: Fig1_oocyte
Treatment	Queen identity	Brood identity	Cage identity	Oocyte size (mm)
QR	9	9	1	0.3
QR	9	9	1	0.283333
QR	9	9	1	0.391667
QR	8	8	2	0.241667
QR	8	8	2	0.133333
QR	8	8	2	0.05
QR	7	7	3	0.120833
QR	7	7	3	0.108333
QR	7	7	3	0.116667
QR	4	4	4	0.125
QR	4	4	4	0.166667
QR	4	4	4	0.1
QR	6	6	5	0.266667
QR	6	6	5	0.158333
QR	6	6	5	0.233333
QR	3	3	6	0.275
QR	3	3	6	0.466667
QR	3	3	6	0.25
QR	2	2	7	2.13333
QR	2	2	7	2.2
QR	2	2	7	2.13333
QR	5	5	8	1.3
QR	5	5	8	1.55
QR	5	5	8	0.283333
air from QR	9	9	9	2.41667
air from QR	9	9	9	2.4
air from QR	9	9	9	2.5
air from QR	8	8	10	2.8
air from QR	8	8	10	2.18333
air from QR	8	8	10	2.45
air from QR	7	7	11	2.11667
air from QR	7	7	11	2.8
air from QR	7	7	11	2.71667
air from QR	4	4	12	1.83333
air from QR	4	4	12	2.83333
air from QR	4	4	12	0.233333
air from QR	6	6	13	1.45
air from QR	6	6	13	2.73333
air from QR	6	6	13	2.2
air from QR	3	3	14	2.31667
air from QR	3	3	14	2.9
air from QR	3	3	14	2.81667
air from QR	2	2	15	2.9
air from QR	2	2	15	1.96667
air from QR	2	2	15	2.41667
air from QR	5	5	16	2.75
air from QR	5	5	16	2.56667
air from QR	5	5	16	2.61667
QL	no queen	3	17	1.33333
QL	no queen	3	17	2.96667
QL	no queen	3	17	1.38333
QL	no queen	1	18	2.88333
QL	no queen	1	18	1.88333
QL	no queen	1	18	0.266667
QL	no queen	4	19	2.31667
QL	no queen	4	19	0.25
QL	no queen	4	19	2.81667
QL	no queen	9	20	2.91667
QL	no queen	9	20	2.65
QL	no queen	9	20	2.76667
QL	no queen	2	21	2.48333
QL	no queen	2	21	2.86667
QL	no queen	2	21	3
QL	no queen	6	22	1.46667
QL	no queen	6	22	2.1
QL	no queen	6	22	2.85
QL	no queen	5	23	1.57
QL	no queen	5	23	1.21667
QL	no queen	5	23	2.85
air from QL	no queen	3	24	2.31667
air from QL	no queen	3	24	0.25
air from QL	no queen	3	24	2.81667
air from QL	no queen	1	25	2.65
air from QL	no queen	1	25	2.45
air from QL	no queen	1	25	2.61667
air from QL	no queen	4	26	2.7
air from QL	no queen	4	26	2.11667
air from QL	no queen	4	26	2.63333
air from QL	no queen	9	27	2.76667
air from QL	no queen	9	27	2.21667
air from QL	no queen	9	27	2.73333
air from QL	no queen	2	28	2.76667
air from QL	no queen	2	28	2.78333
air from QL	no queen	2	28	2.5
air from QL	no queen	6	29	2.55
air from QL	no queen	6	29	2.73333
air from QL	no queen	6	29	2.45
air from QL	no queen	5	30	3.2
air from QL	no queen	5	30	0.5
air from QL	no queen	5	30	2.86667

## Sheet: Fig1_eggs
Treatment	brood identity	Egg count
air from QR	9	12
air from QR	8	19
air from QR	7	26
air from QR	4	0
air from QR	6	19
air from QR	3	13
air from QR	2	26
air from QR	5	16
air from QL	3	14
air from QL	1	26
air from QL	4	21
air from QL	9	18
air from QL	2	16
air from QL	6	27
air from QL	5	29

## Sheet: Full-sized colonies_oocyte
Treatment	queen and brood identity	cage identity	oocyte size
air from QR	100	31	2.83333
air from QR	100	31	2.45
air from QR	100	31	2.5
air from QR	101	32	2.73333
air from QR	101	32	1.98333
air from QR	101	32	2.11667
air from QR	102	33	2.35
air from QR	102	33	2.63333
air from QR	102	33	2.86667
air from QR	103	34	1.08333
air from QR	103	34	2.53333
air from QR	103	34	0.183333
air from QR	104	35	2.65
air from QR	104	35	2.73333
air from QR	104	35	2.48333
air from QR	105	36	2.58333
air from QR	105	36	2.6
air from QR	105	36	2.91667
air from QR	100	37	2.38333
air from QR	100	37	2.51667
air from QR	100	37	2.53333
air from QR	101	38	2.73333
air from QR	101	38	2.43333
air from QR	101	38	1.15
air from QR	102	39	1.51667
air from QR	102	39	2.63333
air from QR	102	39	2.85
air from QR	103	40	2.4
air from QR	103	40	2.51667
air from QR	103	40	2.65
air from QR	104	41	2.71667
air from QR	104	41	2.46667
air from QR	104	41	2.58333
air from QR	105	42	2.88333
air from QR	105	42	2.88333
air from QR	105	42	2.65
air from Empty cage	no queen or brood	43	2.7
air from Empty cage	no queen or brood	43	2.26667
air from Empty cage	no queen or brood	43	2.25
air from Empty cage	no queen or brood	44	2.61667
air from Empty cage	no queen or brood	44	2.86667
air from Empty cage	no queen or brood	44	2.61667
air from Empty cage	no queen or brood	45	2.96667
air from Empty cage	no queen or brood	45	2.96667
air from Empty cage	no queen or brood	45	3.06667
air from Empty cage	no queen or brood	46	1.98333
air from Empty cage	no queen or brood	46	3.13333
air from Empty cage	no queen or brood	46	2.98333
air from Empty cage	no queen or brood	47	2.41667
air from Empty cage	no queen or brood	47	2.68333
air from Empty cage	no queen or brood	47	2.78333
air from Empty cage	no queen or brood	48	2.48333
air from Empty cage	no queen or brood	48	2.31667
air from Empty cage	no queen or brood	48	1.86667
air from Empty cage	no queen or brood	49	2.81667
air from Empty cage	no queen or brood	49	2.5
air from Empty cage	no queen or brood	49	2.51667
air from Empty cage	no queen or brood	50	2.8
air from Empty cage	no queen or brood	50	2.85
air from Empty cage	no queen or brood	50	2.21667
air from Empty cage	no queen or brood	51	3.08333
air from Empty cage	no queen or brood	51	2.9
air from Empty cage	no queen or brood	51	2.85
air from Empty cage	no queen or brood	52	2.65
air from Empty cage	no queen or brood	52	2.35
air from Empty cage	no queen or brood	52	2.33333
air from Empty cage	no queen or brood	53	2.66667
air from Empty cage	no queen or brood	53	2.68333
air from Empty cage	no queen or brood	53	2.68333
air from Empty cage	no queen or brood	54	2.51667
air from Empty cage	no queen or brood	54	2.46667
air from Empty cage	no queen or brood	54	2.68333

## Sheet: Full-sized colonies_eggs
Treatment	queen and brood identity	Egg count
air from QR	100	20
air from QR	101	18
air from QR	102	22
air from QR	103	2
air from QR	104	18
air from QR	105	35
air from QR	100	22
air from QR	101	12
air from QR	102	10
air from QR	103	22
air from QR	104	18
air from QR	105	20
air from Empty cage	no queen or brood	21
air from Empty cage	no queen or brood	7
air from Empty cage	no queen or brood	35
air from Empty cage	no queen or brood	33
air from Empty cage	no queen or brood	23
air from Empty cage	no queen or brood	33
air from Empty cage	no queen or brood	37
air from Empty cage	no queen or brood	30
air from Empty cage	no queen or brood	9
air from Empty cage	no queen or brood	4
air from Empty cage	no queen or brood	20
air from Empty cage	no queen or brood	19

## Sheet: Fig2a_oocyte
Trail	Treatment	Queen identity	Cage identity	Oocyte size
caged trial 1	Caged queen	16	55	1.25
caged trial 1	Caged queen	16	55	2.23333
caged trial 1	Caged queen	16	55	2.55
caged trial 1	Caged queen	16	56	0.333333
caged trial 1	Caged queen	16	56	0.275
caged trial 1	Caged queen	16	56	1.6
caged trial 1	Caged queen	13	57	0.583333
caged trial 1	Caged queen	13	57	1.31667
caged trial 1	Caged queen	13	57	1.43333
caged trial 1	Caged queen	14	58	2.23333
caged trial 1	Caged queen	14	58	0.266667
caged trial 1	Caged queen	14	58	1.9
caged trial 1	Caged queen	14	59	1.1
caged trial 1	Caged queen	14	59	2.08333
caged trial 1	Caged queen	14	59	3.05
caged trial 1	Caged queen	16	60	2.73333
caged trial 1	Caged queen	16	60	2.65
caged trial 1	Caged queen	16	60	2.98333
caged trial 1	Free queen	14	61	0.275
caged trial 1	Free queen	14	61	0.225
caged trial 1	Free queen	14	61	0.283333
caged trial 1	Free queen	14	62	0.283333
caged trial 1	Free queen	14	62	0.175
caged trial 1	Free queen	14	62	0.283333
caged trial 1	Free queen	21	63	0.808333
caged trial 1	Free queen	21	63	0.341667
caged trial 1	Free queen	21	63	0.508333
caged trial 1	Free queen	15	64	2.13333
caged trial 1	Free queen	15	64	1.26667
caged trial 1	Free queen	15	64	0.316667
caged trial 1	Free queen	13	65	1.66667
caged trial 1	Free queen	14	65	0.341667
caged trial 1	Free queen	13	65	0.341667
caged trial 1	Free queen	16	66	0.55
caged trial 1	Free queen	16	66	2.90833
caged trial 1	Free queen	16	66	3.03333
caged trial 1	control	no queen	67	2.61667
caged trial 1	control	no queen	67	0.35
caged trial 1	control	no queen	67	2.71667
caged trial 1	control	no queen	68	2.86667
caged trial 1	control	no queen	68	2.48333
caged trial 1	control	no queen	68	0.266667
caged trial 1	control	no queen	69	2.79167
caged trial 1	control	no queen	69	1.75
caged trial 1	control	no queen	69	1.95
caged trial 1	control	no queen	70	2.66667
caged trial 1	control	no queen	70	2.51667
caged trial 1	control	no queen	70	1.61667
caged trial 1	control	no queen	71	2.5
caged trial 1	control	no queen	71	0.233333
caged trial 1	control	no queen	71	0.316667
caged trial 1	control	no queen	72	0.225
caged trial 1	control	no queen	72	0.266667
caged trial 1	control	no queen	72	0.383333
caged trial 1	control	no queen	73	2.88333
caged trial 1	control	no queen	73	1.8
caged trial 1	control	no queen	73	0.183333
caged trial 2	Caged queen	200	74	2.46667
caged trial 2	Caged queen	200	74	1.56667
caged trial 2	Caged queen	200	74	1.71667
caged trial 2	Caged queen	201	75	2.8
caged trial 2	Caged queen	201	75	3.23333
caged trial 2	Caged queen	201	75	3
caged trial 2	Caged queen	202	76	2.88333
caged trial 2	Caged queen	202	76	2.8
caged trial 2	Caged queen	202	76	3
caged trial 2	Caged queen	203	77	1.65
caged trial 2	Caged queen	203	77	0.35
caged trial 2	Caged queen	203	77	3.28333
caged trial 2	Caged queen	204	78	0.783333
caged trial 2	Caged queen	204	78	2.36667
caged trial 2	Caged queen	204	78	1.36667
caged trial 2	Caged queen	205	79	0.9
caged trial 2	Caged queen	205	79	2.16667
caged trial 2	Caged queen	205	79	1.3
caged trial 2	control	no queen	80	1.3
caged trial 2	control	no queen	80	2.73333
caged trial 2	control	no queen	80	2.33333
caged trial 2	control	no queen	81	2.65
caged trial 2	control	no queen	81	0.25
caged trial 2	control	no queen	81	0.1
caged trial 2	control	no queen	82	1.55
caged trial 2	control	no queen	82	2.86667
caged trial 2	control	no queen	82	1.28333
caged trial 2	control	no queen	83	1.33333
caged trial 2	control	no queen	83	3.18333
caged trial 2	control	no queen	83	0.433333
caged trial 2	control	no queen	84	3.3
caged trial 2	control	no queen	84	2.65
caged trial 2	control	no queen	84	2.71667
caged trial 2	control	no queen	85	2.71667
caged trial 2	control	no queen	85	1.88333
caged trial 2	control	no queen	85	0.283333
caged trial 2	control	no queen	86	2.95
caged trial 2	control	no queen	86	3.11667
caged trial 2	control	no queen	86	2.2
caged trial 2	Free queen	200	87	0.483333
caged trial 2	Free queen	200	87	0.35
caged trial 2	Free queen	200	87	0.316667
caged trial 2	Free queen	201	88	0.5
caged trial 2	Free queen	201	88	0.75
caged trial 2	Free queen	201	88	0.566667
caged trial 2	Free queen	206	89	0.383333
caged trial 2	Free queen	206	89	0.916667
caged trial 2	Free queen	206	89	0.566667
caged trial 2	Free queen	202	90	0.466667
caged trial 2	Free queen	202	90	0.2
caged trial 2	Free queen	202	90	2.06667
caged trial 2	Free queen	203	91	0.5
caged trial 2	Free queen	203	91	1.06667
caged trial 2	Free queen	203	91	0.483333
caged trial 2	Free queen	204	92	1.8
caged trial 2	Free queen	204	92	0.916667
caged trial 2	Free queen	204	92	0.95

## Sheet: Fig2a_eggs
trail	Treatment	queen identity	Egg count
caged trial 2	Caged queen	200	0
caged trial 2	Caged queen	201	7
caged trial 2	Caged queen	202	18
caged trial 2	Caged queen	203	0
caged trial 2	Caged queen	204	9
caged trial 2	Caged queen	205	0
caged trial 2	control	no queen	15
caged trial 2	control	no queen	20
caged trial 2	control	no queen	10
caged trial 2	control	no queen	6
caged trial 2	control	no queen	17
caged trial 2	control	no queen	0
caged trial 2	control	no queen	2

## Sheet: Fig2b_behaviour
Trail	Treatment	Treatment	Queen identity	Cage identity	Sum ggression in days 3-4
caged trial 1	Caged queen	Caged queen	16	55	2
caged trial 1	Caged queen	Caged queen	16	55	1
caged trial 1	Caged queen	Caged queen	16	55	2
caged trial 1	Caged queen	Caged queen	16	56	5
caged trial 1	Caged queen	Caged queen	16	56	7
caged trial 1	Caged queen	Caged queen	16	56	7
caged trial 1	Caged queen	Caged queen	13	57	1
caged trial 1	Caged queen	Caged queen	13	57	8
caged trial 1	Caged queen	Caged queen	13	57	5
caged trial 1	Caged queen	Caged queen	14	58	1
caged trial 1	Caged queen	Caged queen	14	58	0
caged trial 1	Caged queen	Caged queen	14	58	0
caged trial 1	Caged queen	Caged queen	14	59	2
caged trial 1	Caged queen	Caged queen	14	59	1
caged trial 1	Caged queen	Caged queen	14	59	2
caged trial 1	Caged queen	Caged queen	16	60	0
caged trial 1	Caged queen	Caged queen	16	60	7
caged trial 1	Caged queen	Caged queen	16	60	1
caged trial 1	Free queen	Free queen	14	61	2
caged trial 1	Free queen	Free queen	14	61	1
caged trial 1	Free queen	Free queen	14	61	2
caged trial 1	Free queen	Free queen	14	62	1
caged trial 1	Free queen	Free queen	14	62	0
caged trial 1	Free queen	Free queen	14	62	0
caged trial 1	Free queen	Free queen	21	63	0
caged trial 1	Free queen	Free queen	21	63	0
caged trial 1	Free queen	Free queen	21	63	0
caged trial 1	Free queen	Free queen	15	64	1
caged trial 1	Free queen	Free queen	15	64	1
caged trial 1	Free queen	Free queen	15	64	9
caged trial 1	Free queen	Free queen	13	65	2
caged trial 1	Free queen	Free queen	14	65	7
caged trial 1	Free queen	Free queen	13	65	3
caged trial 1	Free queen	Free queen	16	66	2
caged trial 1	Free queen	Free queen	16	66	3
caged trial 1	Free queen	Free queen	16	66	3
caged trial 1	Control	Control (empty cage)	no queen	67	2
caged trial 1	Control	Control (empty cage)	no queen	67	6
caged trial 1	Control	Control (empty cage)	no queen	67	4
caged trial 1	Control	Control (empty cage)	no queen	68	0
caged trial 1	Control	Control (empty cage)	no queen	68	3
caged trial 1	Control	Control (empty cage)	no queen	68	0
caged trial 1	Control	Control (empty cage)	no queen	69	13
caged trial 1	Control	Control (empty cage)	no queen	69	3
caged trial 1	Control	Control (empty cage)	no queen	69	0
caged trial 1	Control	Control (empty cage)	no queen	70	16
caged trial 1	Control	Control (empty cage)	no queen	70	15
caged trial 1	Control	Control (empty cage)	no queen	70	5
caged trial 1	Control	Control (empty cage)	no queen	71	1
caged trial 1	Control	Control (empty cage)	no queen	71	1
caged trial 1	Control	Control (empty cage)	no queen	71	0
caged trial 1	Control	Control (empty cage)	no queen	72	3
caged trial 1	Control	Control (empty cage)	no queen	72	2
caged trial 1	Control	Control (empty cage)	no queen	72	3
caged trial 1	Control	Control (empty cage)	no queen	73	14
caged trial 1	Control	Control (empty cage)	no queen	73	11
caged trial 1	Control	Control (empty cage)	no queen	73	0
caged trial 2	Caged queen	Caged queen	200	74	0
caged trial 2	Caged queen	Caged queen	200	74	2
caged trial 2	Caged queen	Caged queen	200	74	1
caged trial 2	Caged queen	Caged queen	201	75	7
caged trial 2	Caged queen	Caged queen	201	75	6
caged trial 2	Caged queen	Caged queen	201	75	8
caged trial 2	Caged queen	Caged queen	202	76	0
caged trial 2	Caged queen	Caged queen	202	76	1
caged trial 2	Caged queen	Caged queen	202	76	1
caged trial 2	Caged queen	Caged queen	203	77	3
caged trial 2	Caged queen	Caged queen	203	77	0
caged trial 2	Caged queen	Caged queen	203	77	1
caged trial 2	Caged queen	Caged queen	204	78	1
caged trial 2	Caged queen	Caged queen	204	78	2
caged trial 2	Caged queen	Caged queen	204	78	4
caged trial 2	Caged queen	Caged queen	205	79	0
caged trial 2	Caged queen	Caged queen	205	79	1
caged trial 2	Caged queen	Caged queen	205	79	0
caged trial 2	Control	Control (caged worker)	no queen	80	0
caged trial 2	Control	Control (caged worker)	no queen	80	0
caged trial 2	Control	Control (caged worker)	no queen	80	26
caged trial 2	Control	Control (caged worker)	no queen	81	1
caged trial 2	Control	Control (caged worker)	no queen	81	0
caged trial 2	Control	Control (caged worker)	no queen	81	0
caged trial 2	Control	Control (caged worker)	no queen	82	0
caged trial 2	Control	Control (caged worker)	no queen	82	9
caged trial 2	Control	Control (caged worker)	no queen	82	0
caged trial 2	Control	Control (caged worker)	no queen	83	2
caged trial 2	Control	Control (caged worker)	no queen	83	1
caged trial 2	Control	Control (caged worker)	no queen	83	3
caged trial 2	Control	Control (caged worker)	no queen	84	0
caged trial 2	Control	Control (caged worker)	no queen	84	0
caged trial 2	Control	Control (caged worker)	no queen	84	0
caged trial 2	Control	Control (caged worker)	no queen	85	28
caged trial 2	Control	Control (caged worker)	no queen	85	1
caged trial 2	Control	Control (caged worker)	no queen	85	3
caged trial 2	Control	Control (caged worker)	no queen	86	6
caged trial 2	Control	Control (caged worker)	no queen	86	1
caged trial 2	Control	Control (caged worker)	no queen	86	0
caged trial 2	Free queen	Free queen	200	87	2
caged trial 2	Free queen	Free queen	200	87	0
caged trial 2	Free queen	Free queen	200	87	0
caged trial 2	Free queen	Free queen	201	88	1
caged trial 2	Free queen	Free queen	201	88	2
caged trial 2	Free queen	Free queen	201	88	0
caged trial 2	Free queen	Free queen	206	89	1
caged trial 2	Free queen	Free queen	206	89	8
caged trial 2	Free queen	Free queen	206	89	0
caged trial 2	Free queen	Free queen	202	90	1
caged trial 2	Free queen	Free queen	202	90	1
caged trial 2	Free queen	Free queen	202	90	1
caged trial 2	Free queen	Free queen	203	91	0
caged trial 2	Free queen	Free queen	203	91	0
caged trial 2	Free queen	Free queen	203	91	0
caged trial 2	Free queen	Free queen	204	92	0
caged trial 2	Free queen	Free queen	204	92	0
caged trial 2	Free queen	Free queen	204	92	0

## Sheet: Fig2c_gene expression
Trail	Treatment	Queen identity	Cage identity	KRH1*	VG*
caged trial 1	Caged queen	16	55	0.0522777	1.26234
caged trial 1	Caged queen	16	55	0.0627179	2.55174		*the data presented in figure 2C is normalized to the "free queen" group
caged trial 1	Caged queen	16	56	0.0865273	0.991899
caged trial 1	Caged queen	16	56	0.0998937	0.137209
caged trial 1	Caged queen	16	56	0.0851726	1.90796
caged trial 1	Caged queen	13	57	0.0578379	0.491194
caged trial 1	Caged queen	13	57	0.0596991	1.67285
caged trial 1	Caged queen	13	57	0.0644862	1.87601
caged trial 1	Caged queen	14	58	0.0665159	1.9817
caged trial 1	Caged queen	14	58	0.0472166	0.0832958
caged trial 1	Caged queen	14	59	0.0418589	0.973154
caged trial 1	Caged queen	14	59	0.0553226	4.65547
caged trial 1	Caged queen	14	59	0.0812956	3.93395
caged trial 1	Caged queen	16	60	0.0753131	9.39722
caged trial 1	Caged queen	16	60	0.0382197	4.92878
caged trial 1	Caged queen	16	60	0.069172	3.74839
caged trial 1	Free queen	14	61	0.0759855	0.355849
caged trial 1	Free queen	14	61	0.0583906	0.403606
caged trial 1	Free queen	14	61	0.056763	0.122733
caged trial 1	Free queen	14	62	0.0491949	0.274222
caged trial 1	Free queen	14	62	0.0878107	0.444603
caged trial 1	Free queen	21	63	0.0541078	0.878036
caged trial 1	Free queen	21	63	0.0675103	0.167731
caged trial 1	Free queen	21	63	0.0746918	0.134808
caged trial 1	Free queen	15	64	0.0741893	3.47483
caged trial 1	Free queen	15	64	0.062602	5.17059
caged trial 1	Free queen	15	64	0.0341921	0.135769
caged trial 1	Free queen	13	65	0.0164897	0.0978873
caged trial 1	Free queen	14	65	0.0439861	0.0396745
caged trial 1	Free queen	13	65	0.0513702	0.202587
caged trial 1	Free queen	16	66	0.0397829	1.20529
caged trial 1	Free queen	16	66	0.0685529	9.48963
caged trial 1	Free queen	16	66	0.0294002	1.33841
caged trial 1	control	no queen	67	0.0721487	1.88341
caged trial 1	control	no queen	67	0.0671722	0.100057
caged trial 1	control	no queen	67	0.0692309	3.7047
caged trial 1	control	no queen	68	0.0951941	7.47476
caged trial 1	control	no queen	68	0.0772735	2.22817
caged trial 1	control	no queen	68	0.0548401	0.097276
caged trial 1	control	no queen	69	0.106567	9.1482
caged trial 1	control	no queen	69	0.0881095	2.92428
caged trial 1	control	no queen	69	0.0416575	2.15453
caged trial 1	control	no queen	70	0.0958769	12.6566
caged trial 1	control	no queen	70	0.0689208	11.423
caged trial 1	control	no queen	70	0.0450557	4.68857
caged trial 1	control	no queen	71	0.0742605	4.65808
caged trial 1	control	no queen	73	0.061057	8.87546
caged trial 1	control	no queen	73	0.0455085	5.55411
caged trial 1	control	no queen	73	0.0250132	0.372071
