# Supplementary material for: Chemical communication is not sufficient to explain reproductive inhibition in the bumblebee Bombus impatiens
Source: R Soc Open Sci. 2016 Oct 19;3(10):160576. doi: 10.1098/rsos.160576 (PMC5099002; doi:10.1098/rsos.160576)
Supplement: Supplementary Table 3. Power analysis results [file rsos160576supp5.xlsx]

## Sheet: Sheet1
Figure	Response	Power at 25%	Power at 50%	Power at 75%	Comments
1	log(oocyte size)	0.605	1	1	using simulation
2	log(oocyte size)	0.433	0.962	1	using ANOVA of cage means
1	#eggs	0.244	0.861	1	using t-test of log(count)
2	#eggs	0.047	0.104	0.287	using t-test of log(count)
2	Vg	0.07	0.181	0.588	using ANOVA of cage means
2	Kr-h1	0.507	0.999	1	using ANOVA of cage means
